# Supplementary material for: Binding of adenovirus species C hexon to prothrombin and the influence of hexon on vector properties in vitro and in vivo
Source: PLoS Pathog. 2022 Sep 26;18(9):e1010859. doi: 10.1371/journal.ppat.1010859 (PMC9536601; doi:10.1371/journal.ppat.1010859)
Supplement: S1 Data — (XLSX) [file ppat.1010859.s003.xlsx]

## Sheet: Fig 2a
Liver luciferase expression in BALB/c mice (RLU/mg)
	HD-Ad1	HD-Ad2	HD-Ad5	HD-Ad6
	165593	2868	6885604	20219705
	481606	28701	3.08418e+06	10394188
	1.70291e+06	7906	1516814	18770200
	357186	3030	3382854	16342475
	1.10206e+06		3458346	19404106
mean:	761870	10626.3	3.66556e+06	1.70261e+07
SD:	632286	12274.5	1.96511e+06	3.97949e+06

## Sheet: Fig 2b
Liver luciferase expression in C57BL/6 mice (RLU/mg)
	HD-Ad1	HD-Ad2	HD-Ad5	HD-Ad6
	1664024	1521934	90145381	12943746
	2142566	1785198	134376369	13059404
	4955782	774214	197242530	10926421
	14224246	625476	470097578	35422586
	15217079	193241	108159148	22166381
mean:	7.64074e+06	980013	2.00004e+08	1.89037e+07
SD:	6.59362e+06	657469	1.56341e+08	1.02082e+07

## Sheet: Fig 2c
Liver luciferase expression in BALB/c mice (RLU/mg)
	HD-Ad5 Oil	HD-Ad5 Warfarin	HD-Ad6 Oil	HD-Ad6 Warfarin
	1.04057e+06	112710	3.75748e+07	2.12933e+06
	2.04164e+06	86169.5	7.4142e+07	8.30213e+06
	1.35232e+07	57505.3	5.5599e+07	8.58015e+06
	9.42742e+06	97790.2	2.51587e+07	1.09662e+06
	5.36648e+06	43850.4	4.14697e+07	881024
		127560		21944.7
				711844
mean:	6.27987e+06	87597.5	4.67888e+07	3.10329e+06
SD:	5.21106e+06	32102.6	1.87541e+07	3.70026e+06

## Sheet: Fig 2d
Liver luciferase expression in C57BL/6 mice (RLU/mg)
	HD-Ad5 Oil	HD-Ad5 Warfarin	HD-Ad6 Oil	HD-Ad6 Warfarin
	2.07504e+08	5.48028e+06	3.21031e+07	1.71361e+06
	7.58098e+07	1.49572e+06	553548	3.16038e+07
	2.03594e+07	2.09756e+06	3.84404e+07	53650.7
	2.03777e+08	142373	3.59106e+07	2.06258e+07
	1.07957e+08	1.96068e+06	2.61893e+07	1.29426e+08
mean:	1.23082e+08	2.23532e+06	2.66394e+07	3.66845e+07
SD:	8.16306e+07	1.97178e+06	1.5295e+07	5.35009e+07

## Sheet: Fig 3a
Liver luciferase expression from HD-Ad5 and HD-Ad6 (RLU/mg)
	HD-Ad5 Balb/c	HD-Ad5 JhD	HD-Ad6 Balb/c	HD-Ad6 JhD
	7.47602e+06	7.69096e+08	3.18388e+07	6.02985e+07
	4.33373e+06	6.52002e+08	1.63459e+07	7.14682e+07
	2.15778e+06	8.18431e+08	3.06304e+07	8.90101e+07
	4.37341e+06	3.80198e+08	2.44037e+07	6.79206e+07
	5.12255e+06	3.83747e+08	2.96495e+07	1.02318e+08
mean:	4.6927e+06	6.00695e+08	2.65737e+07	7.8203e+07
SD:	1.90973e+06	2.08618e+08	6.38267e+06	1.71024e+07

## Sheet: Fig 3b
Luciferase expression by transduced 293 cells (RLU/ug)
	HD-Ad1	HD-Ad1	HD-Ad1		HD-Ad2	HD-Ad2	HD-Ad2		HD-Ad5	HD-Ad5	HD-Ad5		HD-Ad6	HD-Ad6	HD-Ad6
	Medium	C57 serum	C57 serum + X-bp		Medium	C57 serum	C57 serum + X-bp		Medium	C57 serum	C57 serum + X-bp		Medium	C57 serum	C57 serum + X-bp
	729720	961543	671201		840518	234209	153506		801073	1.56508e+06	85651.4		720860	299032	222353
	826675	659890	513815		763670	183874	140771		890393	1.0529e+06	93042.5		503688	250323	172928
	837810	701507	468501		797959	165937	136022		886416	1.01635e+06	91099.2		531257	294549	175181
	799632	696585	496659		736833	170817	140265		874580	1.03694e+06	106622		599196	278981	184691
	921472	632438	533020		665299	166612	128994		780141	882728	91205.6		508534	280203	177275
	880359	724507	538927		738096	166470	127859		821600	1.03266e+06	77731.5		549937	268353	194373
Mean:	832611	729412	537021		757062	181320	137903		842367	1.09778e+06	90892		568912	278574	187800
SD:	66200.5	118323	70549.8		59783.6	26786.4	9392.04		47524.9	237153	9516.94		82076.7	17771.8	18643.9
Normalized Mean:	100	87.6053	64.4983		100	23.9504	18.2155		100	130.32	10.7901		100	48.966	33.0104
Normalized SD:	7.95095	14.2111	8.47332		7.89679	3.53821	1.24059		5.64182	28.1531	1.12979		14.4269	3.12382	3.27711

## Sheet: Fig 3c
IgM bound by Ad (ratio of IgM band intensity to fiber band intensity in western blot)
	Ad1	Ad2	Ad5	Ad6
	35.3828	27.7449	8.14892	8.49767
	26.2248	41.9505	59.8271	31.3612
	67.7442	23.0567	16.8821	11.1027
	68.4526	229.209	20.4777	46.0854
	24.9157	27.3479	17.2004	13.3916
mean:	44.544	69.8617	24.5072	22.0877
SD:	21.8784	89.3622	20.2661	16.1468

## Sheet: Fig 3d
C3 bound by Ad (ratio of C3 band intensity to fiber band intensity in western blot)
	Ad1	Ad2	Ad5	Ad6
	40.5333	146.93	1.40845	24.4262
	39.3836	55.0473	1.40449	19.9653
	36.0068	79.6954	0.138953	14.5246
	30.6954	259.406	2.19178	5.09554
	26.3774	69.8519	1.61774	35.7647
mean:	34.5993	122.186	1.35228	19.9553
SD:	5.9775	84.4001	0.750545	11.4043

## Sheet: Fig 3e
FX bound by Ad (ratio of FX band intensity to fiber band intensity in western blot)
	Ad1	Ad2	Ad5	Ad6
	102.483	8.83929	178.501	94.2797
	130.185	7.73286	214.559	139.96
	163.696	14.5749	407.692	121.14
	174.903	13.0719	421.795	85.0267
	54.8163	9.04977	276.375	159.627
mean:	125.217	10.6537	299.785	120.007
SD:	48.5983	2.9841	110.738	31.0431

## Sheet: Fig 3f
FX bound by Ad (ratio of FX band intensity to fiber band intensity in western blot)
	Ad1	Ad2	Ad5	Ad6	Ad5.7
	162.86	75.65	122.01	468.82	0.65
	176.3	81.76	150.84	439.34	0.83
	87.74	49.29	97.18	221.79	1.4
mean:	142.3	68.9	123.343	376.65	0.96
SD:	47.7258	17.2553	26.8548	134.92	0.391535

[truncated: 19 more sheets: Fig 3g, Fig 3h, Fig 4bc, Fig 5, Fig 6a, Fig 6b, Fig 7a, Fig 7b, Fig 7c, Fig 8a, Fig 8b, Fig 9a, Fig 9b, Fig 9c, Fig 9d, Fig 9e, Fig 9f, Fig S1, Fig S2]
